# Supplementary material for: Improving Catalytic Activity of “Janus” MoSSe Based on Surface Interface Regulation
Source: Molecules. 2022 Sep 16;27(18):6038. doi: 10.3390/molecules27186038 (PMC9506453; doi:10.3390/molecules27186038)
Supplement: Supplementary file 1 [file molecules-27-06038-s001.zip]

Archive with 1 entries (1 files):
- molecules-1914505-supplementary.pdf
